# Supplementary material for: A Reinforced Perfluorosulfonic Acid Membrane with PE Mesh
Source: Membranes (Basel). 2026 May 17;16(5):177. doi: 10.3390/membranes16050177 (PMC13208155; doi:10.3390/membranes16050177)
Supplement: Supplementary file 1 [file membranes-16-00177-s001.zip]

Archive with 1 entries (1 files):
- membranes-4292655-supplementary.pdf
